# Supplementary material for: Evidence of microalgal isotopic fractionation through enrichment of depleted uranium
Source: Sci Rep. 2019 Feb 13;9:1973. doi: 10.1038/s41598-019-38740-2 (PMC6374374; doi:10.1038/s41598-019-38740-2)
Supplement: Supplementary file 2 — Raw data [file 41598_2019_38740_MOESM2_ESM.xlsx]

## Sheet: Procedure control solutions
SAMPLE	n(235U)/ n(238U)	S.D.
IRMM53-1	0.00710119554613732	0.000072606788598986
IRMM53-2	0.00711743359421708	0.0000613742384892
IRMM53-3	0.0071627451397534	0.000086298318336
IRMM53-4	0.00712441642559572	0.000065201511842
IRMM53-5	0.00712107936488386	0.0000980622596769466
IRMM53-6	0.00707371708713102	0.000070706991546676
IRMM53-7	0.00712504102076566	0.0000604187585205731
IRMM53-8	0.00711647223665643	0.0000931125482443
IRMM53-9	0.00709916821778851	0.000089387375666851
IRMM53-10	0.00712259255446881	0.000081929376691237
IRMM53-11	0.0071139149948574	0.0000779361309772
IRMM53-12	0.00714686393412244	0.000061561029969239
IRMM53-13	0.00707597595338274	0.0000984342778556
IRMM53-14	0.00708468425294944	0.000075503928661612
IRMM53-15	0.00715400480384104	0.000092552001826778
IRMM53-16	0.00709375087276385	0.0000929769816503241
IRMM53-17	0.00710208848184528	0.000075466768648084
IRMM53-18	0.00707291353278859	0.000069160549727169
IRMM53-19	0.0071191679078173	0.000078871545049504
IRMM53-20	0.00713269811387564	0.0000900940094300831
IRMM53-21	0.00715991925528363	0.0000998230543004473
IRMM53-22	0.00708119494852487	0.00008142547094937
IRMM53-23	0.00708927916951843	0.00007116565423219
IRMM53-24	0.00711451879223782	0.00006829781104698
IRMM53-25	0.00712431399903124	0.000079254739294284
IRMM53-26	0.00714034692168871	0.0000638082696718
IRMM53-27	0.00710224270211062	0.000089860540271981
IRMM53-28	0.00710096098036109	0.0000889368106039308
IRMM53-29	0.00711399670019758	0.0000785592013854757
IRMM53-30	0.00708064695231775	0.0000912444256724515
IRMM53-31	0.00707458750425531	0.00007199215146463
IRMM53-32	0.00712783864971912	0.00084117559317504
IRMM53-33	0.00714367089970711	0.00008429034530849
IRMM53-34	0.00710594020489669	0.0000774063678606

## Sheet: U mine water samples
SAMPLE	n(235U)/ n(238U)	S.D.
SAE1	0.739103765968843	0.00576660605899839
SAE 2	0.735902893203269	0.00574163233658757
SAE 3	0.739041739084243	0.0057661221153018
SAE 4	0.737229155383704	0.00575198004671656
SAE 5	0.736579499437848	0.00574691132688839
SAE 6	0.737281958532159	0.00575239202534503

## Sheet: Freshwater ChlGS strain bioassy
Results from the U isotopic fractionation bioassays in Chlamydomonas sp. (ChlGS)
DAY	SAMPLE	PELLET				SUPERNATANT
		Pellet weight (g)	U mass in cells pellet (µg)	n(235U)/ n(238U)	S.D.	U (ng/ml)	n(235U)/ n(238U)	S.D.			Stock freshwater solution
3	ChlGS1	0.0021	13425	0.005169	0.0000922927116385868	2131	0.005012313	0.000065160069			U (µg/ml)	n(235U)/ n(238U)	S.D.
	ChlGS2	0.0014	8575	0.005065	0.0000927900815035545	2045	0.00503202	0.0000740713344		control 1	4144	0.00506138190330145	0.0000775789577539013
	ChlGS3	0.0009	8125	0.00514265614757156	0.0000685323493924892	2136	0.00505986714094218	0.0000641302240545723		control 2	4169	0.0050486307056939	0.0000793619622696377
	ChlGS4	0.0009	6125	0.0051676149623497	0.0000359235150768109	2081	0.00499475617087914	0.0000543196109847082		control 3	4259	0.00506644061556786	0.0000917765856068982
12	ChlGS5	0.0067	30975	0.00521	0.000121605196405771	2026	0.005044496	0.00007566744
	ChlGS6	0.0052	17.6	0.00513965508520051	0.0000503413919848002	2158	0.00505829164079335	0.0000522321210430515
	ChlGS7	0.002	15125	0.005116	0.000067297929757286	2156	0.005022273	0.000095423187
	ChlGS8	0.0066	21125	0.00522461842978628	0.0000415761634934779	2059	0.00508400571474206	0.0000539740189837945
24	ChlGS9	0.0173	78.5	0.00517010659124901	0.0000447382510053873	301	0.00494125843914023	0.0000653927736809527
	ChlGS10	0.0103	45125	0.00510366473008871	0.0000595750313537322	287	0.00506181108062111	0.0000645712372827976
	ChlGS11	0.0121	63.25	0.00512444613435071	0.000052076021165622	308	0.00495727178954962	0.0000554859892072215
	ChlGS12	0.0021	72.85	0.005065	0.000074313854283022	240	0.005009091	0.000055100001
Cells counts
DAY	SAMPLE	cells/ml
3	ChlGS1	2310000
		1970000
		1810000
	ChlGS2	2290000
		1880000
		1910000
	ChlGS3	2310000
		2200000
		1920000
	ChlGS4	2580000
		1980000
		2040000
12	ChlGS5	11960000
		8690000
		8540000
	ChlGS6	7320000
		6130000
		5600000
	ChlGS7	6480000
		7850000
		6960000
	ChlGS8	8680000
		7600000
		8370000
24	ChlGS9	12240000
		11520000
		10970000
	ChlGS10	12640000
		10920000
		11960000
	ChlGS11	10040000
		10170000
		10250000
	ChlGS12	13240000
		12630000
		11750000

## Sheet: Marine TmmRU strain bioassy
Results from the U isotopic fractionation bioassays in Tetraselmis mediterranea(TmmRU strain)
DAY	SAMPLE	PELLET				SUPERNATANT					Stock marine solution
		Pellet weight (g)	U mass in cells pellet (µg)	n(235U)/ n(238U)	S.D.	U (ng/ml)	n(235U)/ n(238U)	S.D.			U (µg/ml)	n(235U)/ n(238U)	S.D.
3	TmmRU1	0.0025	1325	0.00300197376402982	0.0000329424313097051	746	0.00203292715883498	0.0000776650311889369		control 1	2009	0.002181	0.0000566858128322337
	TmmRU2	0.0083	2.8	0.002844	0.0000470261797169623	711	0.0021004	0.0000975000202603398		control 2	2099	0.002145	0.0000402413849759621
	TmmRU3	0.0048	1.5	0.00293258390139519	0.0000247891929002336	752	0.00206699602751245	0.0000766595679919769		control 3	1850	0.002190	0.0000550042398105128
	TmmRU4	0.0031	3225	0.002621	0.0000372112199920618	764	0.00211448	0.00006554888
12	TmmRU5	0.0154	0.725	0.00282175565059502	0.0000492892596446614	849	0.00208931559939614	0.0000820695035783008
	TmmRU6	0.0145	1.5	0.002906	0.0000884760090453353	943	0.0020922	0.0000439362
	TmmRU7	0.0125	2.0	0.002547	0.0000409879028716376	1029	0.0020513	0.00004389782
	TmmRU8	0.0228	2.55	0.002502	0.0000475665140916908	1025	0.00209835	0.00005245875
24	TmmRU9	0.026	1025	0.002898	0.0000622536634221464	1105	0.00206835	0.0001034175
	TmmRU10	0.02	0.575	0.00309487295195786	0.0000331606261310142	953	0.002113	0.000031514081688182
	TmmRU11	0.0233	1125	0.003228	0.0000989056132076707	973	0.00209608	0.00005659416
	TmmRU12	0.0189	0.775	0.002812	0.0000131942196348884	988	0.00204302	0.000131161884
Cells counts
DAY	SAMPLE	cells/ml
3	TmmRU1	617000
		429000
		438000
	TmmRU2	565000
		411000
		426000
	TmmRU3	607000
		597000
		627000
	TmmRU4	389000
		335000
		333000
12	TmmRU5	1564000
		1104000
		1172000
	TmmRU6	1524000
		1140000
		1503000
	TmmRU7	1226000
		1136000
		1232000
	TmmRU8	1259000
		1324000
		1037000
24	TmmRU9	1236000
		1176000
		1148000
	TmmRU10	1236000
		1236000
		1137000
	TmmRU11	1297000
		1072000
		1173000
	TmmRU12	1452000
		1328000
		1259000
